# Supplementary material for: SubcellulaRVis: a web-based tool to simplify and visualise subcellular compartment enrichment
Source: Nucleic Acids Res. 2022 May 10;50(W1):W718–25. doi: 10.1093/nar/gkac336 (PMC9252817; doi:10.1093/nar/gkac336)
Supplement: gkac336_Supplemental_Files [file gkac336_supplemental_files.zip]

Archive with 4 entries (4 files):
- SupplementaryTable1.xlsx
- SupplementaryTable2.xlsx
- SupplementaryTable3.xlsx
- SupplementaryTable4.xlsx
