# Supplementary material for: SubcellulaRVis: a web-based tool to simplify and visualise subcellular compartment enrichment
Source: Nucleic Acids Res. 2022 May 10;50(W1):W718–25. doi: 10.1093/nar/gkac336 (PMC9252817; doi:10.1093/nar/gkac336)
Supplement: gkac336_Supplemental_Files [file gkac336_supplemental_files.zip › SupplementaryTable2.xlsx]

## Sheet: Sheet1
Supp. Table 2. SubcellulaRVis enrichment results for each of the protein lists associated to cellular compartments by the Human Protein Atlas. All the compartments enriched with FDR < 0.05 are shown.
Experimentally determined cellular compartment	Highest enriched SubcellulaRVis compartment	FDR	No. user genes annotated to comp. / No. user genes
Actin filaments	Cytoskeleton	7.11999e-07	14/29
Cell Junctions	Plasma membrane	1.0576e-06	32/50
Centriolar satellite	Cytoskeleton	0.016808	7/25
Centrosome	Cytoskeleton	4.1902e-17	37/78
	Cytoplasm	0.00484712	54/78
Cytosol	Cytoplasm	1.07583e-64	732/932
	Cytoskeleton	0.00922473	132/932
Endoplasmic reticulum	Endoplasmic reticulum	2.80021e-109	158/234
	Cytoplasm	9.01955e-20	192/234
	Golgi apparatus	0.00116636	34/234
	Intracellular vesicle	0.00157316	46/234
Golgi apparatus	Golgi apparatus	1.08243e-68	122/262
	Cytoplasm	6.3097e-08	187/262
	Endoplasmic reticulum	6.27055e-07	52/262
	Intracellular vesicle	2.64068e-06	58/262
	Extracellular region	0.000624372	83/262
Intermediate filaments	Cytoskeleton	6.62768e-14	26/50
Lipid droplets	Endoplasmic reticulum	0.000474586	6/12
Microtubules	Cytoskeleton	8.88401e-09	22/51
Mitochondria	Mitochondrion	0	399/557
	Cytoplasm	7.68737e-59	483/557
	Ribosome	5.14344e-19	39/557
	Peroxisome	0.00673064	11/557
Nuclear bodies	Nucleus	2.88368e-09	47/72
Nuclear membrane	Nucleus	0.00817185	23/37
Nuclear speckles	Nucleus	1.08505e-40	157/188
Nucleoli	Nucleus	2.62163e-12	63/84
Nucleoli fibrillar center	Nucleus	0.0164021	23/42
Nucleoli rim	Nucleus	0	6/7
Nucleoplasm	Nucleus	0	1357/1666
Peroxisomes	Cytoplasm	0	14/14
	Peroxisome	1.55947e-29	13/14
Plasma membrane	Plasma membrane	1.91615e-76	242/317
	Intracellular vesicle	6.00746e-07	71/317
	Extracellular region	1.28667e-05	108/317
	Endosome	0.00463387	29/317
Vesicles	Intracellular vesicle	2.1049e-42	191/594
	Endosome	3.73492e-31	103/594
	Lysosome	7.20916e-22	74/594
	Vacuole	3.53435e-21	78/594
	Golgi apparatus	4.85516e-10	90/594
	Extracellular region	1.81885e-09	194/594
	Cytoplasm	2.46546e-09	401/594
	Endoplasmic reticulum	4.3277e-06	92/594
	Plasma membrane	0.000465855	203/594
