# Supplementary material for: SubcellulaRVis: a web-based tool to simplify and visualise subcellular compartment enrichment
Source: Nucleic Acids Res. 2022 May 10;50(W1):W718–25. doi: 10.1093/nar/gkac336 (PMC9252817; doi:10.1093/nar/gkac336)
Supplement: gkac336_Supplemental_Files [file gkac336_supplemental_files.zip › SupplementaryTable3.xlsx]

## Sheet: Sheet1
Supp Table 3. SubcellulaRVis enrichment results for each of the protein lists associated to cellular compartments by Go et al. All the compartments enriched with FDR < 0.05 are shown.
Experimentally determined cellular compartment	Highest enriched SubcellulaRVis compartment	FDR	No. user genes annotated to comp. / No. user genes
Cell junction	Plasma membrane	5.8676e-35	153/235
	Cytoskeleton	1.09183e-34	99/235
	Cytoplasm	2.5583e-16	188/235
	Intracellular vesicle	5.43687e-07	56/235
	Endosome	0.00910708	22/235
	Golgi apparatus	0.0183993	30/235
Chromatin	Nucleus	2.32611e-126	354/383
ER membrane	Endoplasmic reticulum	4.93713e-58	86/127
	Cytoplasm	1.05646e-09	105/127
	Golgi apparatus	0.00159281	22/127
	Intracellular vesicle	0.0252003	26/127
Mitochondrial matrix	Mitochondrion	4.60552e-262	266/299
	Cytoplasm	2.32481e-50	282/299
	Ribosome	1.42868e-33	43/299
	Peroxisome	3.37114e-06	12/299
Actin, cytosol	Cytoskeleton	2.74859e-57	142/300
	Cytoplasm	4.7085e-38	261/300
	Intracellular vesicle	0.00679522	54/300
	Plasma membrane	0.013101	107/300
ER lumen	Endoplasmic reticulum	7.10322e-88	122/165
	Cytoplasm	1.36858e-20	149/165
	Extracellular region	4.53308e-10	76/165
	Intracellular vesicle	2.2847e-07	46/165
	Vacuole	3.34217e-06	22/165
	Lysosome	6.21402e-06	20/165
	Golgi apparatus	6.0112e-05	30/165
Endosome, lysosome	Endosome	4.74921e-68	87/173
	Vacuole	1.18736e-65	80/173
	Lysosome	6.15858e-63	75/173
	Intracellular vesicle	1.52402e-59	110/173
	Cytoplasm	2.02918e-21	153/173
	Golgi apparatus	1.92607e-18	53/173
Nucleolus	Nucleus	5.18092e-48	145/164
Nucleoplasm	Nucleus	9.37741e-66	222/247
Nuclear body	Nucleus	1.17013e-102	279/295
Plasma membrane	Plasma membrane	1.21931e-52	248/376
	Intracellular vesicle	8.32734e-15	102/376
	Cytoplasm	3.69721e-11	283/376
	Cytoskeleton	1.06409e-08	84/376
	Endosome	3.25451e-06	42/376
	Golgi apparatus	0.000300782	52/376
	Extracellular region	0.00111639	117/376
	Vacuole	0.0121478	27/376
	Lysosome	0.0322288	23/376
Centrosome	Cytoskeleton	5.82532e-58	130/258
	Cytoplasm	1.79003e-20	208/258
	Peroxisome	3.16009e-08	13/258
Mitochondrial Membrane, Peroxisome	Mitochondrion	1.41277e-32	74/189
	Cytoplasm	2.01043e-30	172/189
	Peroxisome	3.39661e-28	27/189
	Endoplasmic reticulum	1.17664e-06	42/189
	Golgi apparatus	0.000107675	32/189
	Endosome	0.00135525	21/189
	Intracellular vesicle	0.00196355	39/189
Golgi	Golgi apparatus	2.10532e-62	89/146
	Intracellular vesicle	1.05994e-23	66/146
	Cytoplasm	7.58937e-15	125/146
	Endoplasmic reticulum	4.42938e-11	43/146
	Endosome	4.12485e-09	27/146
	Lysosome	0.000158664	16/146
	Vacuole	0.000651119	16/146
Nuclear outer membrane-ER membrane network	Endoplasmic reticulum	7.25607e-97	159/262
	Cytoplasm	6.2802e-28	224/262
	Golgi apparatus	1.39258e-06	45/262
	Intracellular vesicle	0.00880057	48/262
Cytoplasmic RNP granule	Cytoplasm	5.44657e-12	120/143
	Nucleus	1.72658e-09	93/143
	Ribosome	2.22504e-08	13/143
Microtubules	Cytoskeleton	1.68917e-59	87/115
	Cytoplasm	4.72549e-12	100/115
Mitochondrial inner membrane, Mitochondrial inter membrane space	Mitochondrion	1.92377e-99	106/122
	Cytoplasm	1.78273e-19	115/122
Misc.	Cytoplasm	4.80374e-22	237/279
	Nucleus	5.7013e-22	192/279
	Ribosome	9.73573e-17	27/279
	Cytoskeleton	6.7377e-08	66/279
	Extracellular region	0.0063749	88/279
Early endosome, Recycling endosome	Intracellular vesicle	6.73788e-37	80/146
	Endosome	9.11294e-33	53/146
	Cytoplasm	1.3631e-15	125/146
	Golgi apparatus	6.68863e-14	42/146
	Plasma membrane	0.00486512	59/146
	Vacuole	0.00675151	14/146
	Lysosome	0.045675	11/146
