# Supplementary material for: SubcellulaRVis: a web-based tool to simplify and visualise subcellular compartment enrichment
Source: Nucleic Acids Res. 2022 May 10;50(W1):W718–25. doi: 10.1093/nar/gkac336 (PMC9252817; doi:10.1093/nar/gkac336)
Supplement: gkac336_Supplemental_Files [file gkac336_supplemental_files.zip › SupplementaryTable4.xlsx]

## Sheet: Sheet1
Supp Table 4. SubcellulaRVis enrichment results for each of the protein lists associated to cellular compartments by Nightingale et al. All the compartments enriched with FDR < 0.05 are shown.
Experimentally determined cellular compartment	Highest enriched SubcellulaRVis compartment	FDR	No. user genes annotated to comp. / No. user genes
Cytosol	Cytoplasm	3.88085e-26	739/890
	Golgi apparatus	0.0103344	65/890
ER	Cytoplasm	0	165/170
	Endoplasmic reticulum	3.14516e-118	148/170
	Peroxisome	0.00182779	10/170
Golgi	Golgi apparatus	1.65881e-86	80/109
	Intracellular vesicle	5.7557e-20	36/109
	Endoplasmic reticulum	1.2701e-12	41/109
	Cytoplasm	2.75955e-08	97/109
	Endosome	3.05067e-08	18/109
	Vacuole	3.60171e-07	27/109
Mitochondrion	Cytoplasm	0	183/186
	Mitochondrion	0	183/186
Nucleus	Nucleus	2.62272e-35	533/864
	Cytoskeleton	3.97585e-06	73/864
Plasma membrane	Plasma membrane	1.40745e-69	160/401
	Vacuole	1.02209e-30	108/401
	Endoplasmic reticulum	3.96099e-30	128/401
	Intracellular vesicle	1.73003e-14	62/401
	Endosome	3.4827e-14	47/401
	Cytoplasm	1.49188e-08	334/401
	Lysosome	1.24837e-06	5/401
	Extracellular region	0.0070859	17/401
	Cytoskeleton	0.0200566	30/401
	Golgi apparatus	0.0286351	32/401
